# Supplementary material for: Association of expenditure on ultra-processed foods and beverages and anthropometric indicators in Mexican children: A longitudinal study
Source: PLoS One. 2025 Mar 11;20(3):e0317831. doi: 10.1371/journal.pone.0317831 (PMC11896057; doi:10.1371/journal.pone.0317831)
Supplement: S1 Table — ** p < 0.01, * p < 0.05, + p < 0.1. a The MxFLS was conducted in three rounds: MxFLS-1 in 2002, MxFLS-2 in 2005–2006, and MxFLS-3 in 2009–2012. (XLSX) [file pone.0317831.s001.xlsx]

## Sheet: Table S1. Longitudinal associat
	S1 Table. Longitudinal association of expenditure on ultra-processed foods and beverages and BMI, MxFLSa, Mexico.
	Coefficient	Random effects model	GEE Model
	Round of MxFLS (MxFLS-1 as reference)
	MxFLS-2	1.50**	0.09**
	MxFLS-3	2.25**	0.15**
	Interactions
	Middle tertile # MxFLS-2	0.15	0.01
	Middle tertile # MxFLS-3	-0.44+	-0.02+
	Upper tertile # MxFLS-2	0.48*	0.03**
	Upper tertile # MxFLS-3	-0.20	-0.01
	Age (years)	0.47**	0.02**
	Proportion of time reported watching television (%)	0.00*	0.00+
	Sex
	Male	-0.36**	-0.02**
	Size of household (number of members)	-0.10**	-0.01**
	Mother's years of schooling (no education as reference)
	1-6 years	-0.04	0.01
	>6 years	0.05	0.01
	Mother's BMI (Underweight or normal as reference)
	Overweight (%)	0.42**	0.03**
	Obesity(%)	1.06**	0.05**
	Mother's marital status (single as reference)
	Married/cohabiting (%)	0.09	-0.00
	Divorced/separated (%)	0.21	0.01
	Widowed (%)	0.55	0.02
	Proportion of spending on non-ultraprocessed foods and beverages (%)	0.00	0.00
	Wealth Index (Quintile I as reference)
	II	0.20	0.01
	III	0.11	-0.00
	IV	0.30*	-0.00
	V	0.17	-0.02**
	Size of locality (≤2,499 inhabitants as a reference)
	2,500-14,999 inhabitants	0.18	0.02**
	15,000-99,999 inhabitants	0.47**	0.01+
	≥100,000 inhabitants	0.16	0.03**
	** p<0.01, * p<0.05, + p<0.1. a The MxFLS was conducted in three rounds: MxFLS-1 in 2002, MxFLS-2 in 2005-2006, and MxFLS-3 in 2009-2012.
